# Supplementary material for: Tradeoffs between resources and risks shape the responses of a large carnivore to human disturbance
Source: Commun Biol. 2023 Oct 17;6:986. doi: 10.1038/s42003-023-05321-z (PMC10582050; doi:10.1038/s42003-023-05321-z)
Supplement: Supplementary file 4 — Supplementary Data [file 42003_2023_5321_MOESM4_ESM.csv]

	ID	Study	Study.area	Sub.SA	SA.size-sq-km	mgmt.type	fence	lat.centroid	long.centroid	Season	Months	Start.date	End.date	median.date	study-period-type	Country	Continent	Data.type	Sample.unit	Sampling.effort	n_lions	Human.disturbance.metric	Human.disturbance.comparison	Human.disturbance.type	Human.disturbance.scale	Lion.response.type	Lion.use.metric	sample.diel.period	Lion.sex	data_source	yi	vi	SA_radius	hfi	hfi_min	hfi_cv	hfi_cv_min	livestock	livestock_min	ndvi.avg.all	ndvi.cv.all	ndvi.cv.temp.all	ndvi.avg.study	ndvi.cv.study	ndvi.cv.temp.study	ndvi.avg.all_min	ndvi.cv.all_min	ndvi.cv.temp.all_min	ndvi.avg.study_min
1	#04-S1	Mills et al. 2020	W-Arly-Pendjari	NA	13100	national park, hunting concession	no	11.5	1.5	dry	9	1/1/2016	6/30/2018	3/31/2017	seasonal	Burkina Faso	Africa	camera	grid_cell	21430 trap-nights	NA	occupancy	location (mosaic)	activity	continuous	spatial	occupancy	24h	both	raw_data	0.109733153	0.01975872	64.57444935	0.571612711	1.019115326	-0.517253509	0.040843909	-0.259762994	0.058175874	-0.328414366	0.18452534	2.207613495	-0.246609908	0.343070754	1.770974361	-0.175691326	-0.157099607	1.868354633	-0.037437376
2	#05-S1	Gogoi et al. 2020	Gir Protected Area	western Gir PA	725	national park, sanctuary	no	21.14	70.8335	dry	4	12/1/2014	3/31/2015	1/30/2015	continuous	India	Asia	observation	grid_cell	4748 km	67	distance to residential	location (mosaic)	infrastructure	continuous	spatial	spatial density	crepuscular	both	fig_s5	-1.597107269	0.065942198	15.19126945	-0.504703456	-0.402285602	-1.730161145	-1.506627978	2.581178395	2.897088385	0.471154953	-0.288587196	1.527027911	-0.097448331	-0.56178436	-0.157737741	0.571197663	-0.514123883	1.40305136	-0.01168227
3	#06-S1	Chaudhary et al. 2020	Gir Protected Area	western Gir PA	200	wildlife sanctuary, national park	no	21.14	70.8335	year-round	7	3/1/2017	1/31/2018	8/16/2017	continuous	India	Asia	camera	grid_cell	2246 trap-nights	NA	distance to residential	location (mosaic)	infrastructure	continuous	spatial	detections	24h	both	raw_data	-0.289397375	0.080682409	7.978845608	-0.463573143	-0.402285602	-1.997471663	-1.506627978	2.887772284	2.897088385	0.585701283	-0.76838804	1.59549422	1.427703307	-0.736254611	1.142568524	0.571197663	-0.514123883	1.40305136	1.337933165
4	#12-S1	Miller et al. 2018	KwaZulu-Natal and Limpopo provinces	Hluhluwe-iMfolozi Park	900	game reserve	yes	-28.2202134	31.95169688	year-round	4.5	2/16/2013	6/14/2015	4/16/2014	seasonal	South Africa	Africa	camera	camera	5368 trap-nights	NA	human trap success	location (mosaic)	activity	continuous	spatial	detections	24h	both	raw_data	0.272997425	0.053956168	16.92568751	0.354529872	-0.912766864	0.539593348	0.880942314	-0.192971099	-0.290750355	1.052503082	-0.44083219	-0.925128701	0.902609187	-0.220551243	-0.132046008	1.127982813	-0.502178524	-0.843309989	0.940639959
5	#12-S2	Miller et al. 2018	KwaZulu-Natal and Limpopo provinces	KwaZulu Private Game Reserve	377	game reserve	yes	-27.57335113	31.65834267	wet	1.5	11/2/2015	12/18/2015	11/25/2015	continuous	South Africa	Africa	camera	camera	2852 trap-nights	NA	human trap success	location (mosaic)	activity	continuous	spatial	detections	24h	both	raw_data	0.203094385	0.097441062	10.95458019	0.173576254	0.136648505	0.466988949	0.956985663	0.830818146	0.898577908	1.082159966	-0.75394172	-0.611605126	0.93413195	-0.492831747	-5.94E-17	1.022448377	-0.875958507	-0.659194132	0.802996358
6	#12-S3	Miller et al. 2018	KwaZulu-Natal and Limpopo provinces	Makalali Private Game Reserve	323	game reserve	yes	-24.212879	30.63162373	year-round	3	2/3/2014	11/5/2015	12/20/2014	continuous	South Africa	Africa	camera	camera	5070 trap-nights	NA	human trap success	location (mosaic)	activity	continuous	spatial	detections	24h	both	raw_data	-0.026350507	0.051961324	10.13972846	0.802924505	0.576819531	-1.161369768	-0.743192383	-0.420578931	-0.318040804	-5.86E-05	-0.507649038	0.368579291	0.130880598	-0.689859469	0.29737705	0.033472122	0.312177519	0.235445723	0.156545065
7	#12-S4	Miller et al. 2018	KwaZulu-Natal and Limpopo provinces	Phinda Private Game Reserve	230	game reserve	yes	-27.80564387	32.34777903	dry	1.5	7/1/2014	8/14/2014	7/23/2014	continuous	South Africa	Africa	camera	camera	1848 trap-nights	NA	human trap success	location (mosaic)	activity	continuous	spatial	detections	24h	both	raw_data	0.28451371	0.097073507	8.556358678	1.696266078	1.481309087	-0.094769778	0.414409525	0.130240996	0.260366933	1.398937361	-0.722551642	-1.454756652	0.795475287	-0.712821039	-1.644884523	1.331339698	-0.383408745	-1.508216497	0.763592525
8	#12-S5	Miller et al. 2018	KwaZulu-Natal and Limpopo provinces	Tembe Elephant Park	299	game reserve	yes	-26.95180916	32.43966765	dry	1.5	7/12/2015	8/25/2015	8/3/2015	continuous	South Africa	Africa	camera	camera	1408 trap-nights	NA	human trap success	location (mosaic)	activity	continuous	spatial	detections	24h	both	raw_data	0.025470151	0.125500332	9.755749893	-0.651910278	-0.741040062	-0.50401462	-0.315016019	0.071763176	0.029137761	1.56941167	-0.797691829	-1.773299336	0.522649879	-0.745705186	-5.94E-17	1.532024276	-0.909518266	-1.850028287	0.591457893
9	#12-S6	Miller et al. 2018	KwaZulu-Natal and Limpopo provinces	Timbavati Private Game Reserve	541	game reserve	yes	-24.40335587	31.31371735	wet	3	10/31/2013	12/10/2014	5/21/2014	seasonal	South Africa	Africa	camera	camera	4080 trap-nights	NA	human trap success	location (mosaic)	activity	continuous	spatial	detections	24h	both	raw_data	0.068157891	0.060864686	13.12271498	0.97386552	0.544471217	0.425121034	0.31054675	-0.407017859	-0.250420576	-0.197029305	-0.358420329	0.354767942	-0.0715619	-0.234852018	-0.090503781	-0.203176161	0.095781013	0.216721815	-0.094963445
10	#12-S7	Miller et al. 2018	KwaZulu-Natal and Limpopo provinces	uMkhuze Game Reserve	353	game reserve	yes	-27.64533838	32.15106765	dry	4.5	6/12/2013	7/16/2015	6/29/2014	seasonal	South Africa	Africa	camera	camera	5324 trap-nights	NA	human trap success	location (mosaic)	activity	continuous	spatial	detections	24h	both	raw_data	-0.513605002	0.042436015	10.6001599	-1.306648782	-1.316203324	0.82464621	1.047845577	0.133409745	-0.005108748	1.032764078	-0.58354151	-0.530747333	0.799893827	-0.298154414	-0.010288094	0.953852459	-0.431204379	-0.539177918	0.729029529
11	#12-S8	Miller et al. 2018	KwaZulu-Natal and Limpopo provinces	Venetia-Limpopo Nature Reserve	321	game reserve	yes	-22.35233325	29.30628779	dry	3	4/5/2014	8/14/2015	12/9/2014	seasonal	South Africa	Africa	camera	camera	3560 trap-nights	NA	human trap success	location (mosaic)	activity	continuous	spatial	detections	24h	both	raw_data	-0.488508594	0.063388728	10.10828737	1.816568763	1.594631258	0.502475932	0.566375286	-0.6565147	-0.491920314	-1.170098335	-0.479256822	-0.456456484	-0.858036899	-0.415620201	-0.996167413	-1.076791443	-0.129673907	-0.552174818	-0.743006953
12	#12-S9	Miller et al. 2018	KwaZulu-Natal and Limpopo provinces	Welgevonden Private Game Reserve	339	game reserve	yes	-24.31167928	27.83489462	dry	5	4/24/2013	6/10/2015	5/17/2014	seasonal	South Africa	Africa	camera	camera	6670 trap-nights	NA	human trap success	location (mosaic)	activity	continuous	spatial	detections	24h	both	raw_data	-0.382103114	0.041478129	10.38783189	-0.292015473	-0.313005351	-1.055254189	-0.186915097	-0.537673822	-0.378285958	-0.167893644	-0.77132288	-0.506601174	0.07259036	-0.838982795	-0.249999458	-0.120780948	-0.673267475	-0.631393778	0.110004983
13	#12-S10	Miller et al. 2018	KwaZulu-Natal and Limpopo provinces	Zululand Rhino Reserve	216	game reserve	yes	-27.76963703	32.11018317	dry	1.5	7/29/2015	9/11/2015	8/20/2015	continuous	South Africa	Africa	camera	camera	1760 trap-nights	NA	human trap success	location (mosaic)	activity	continuous	spatial	detections	24h	both	raw_data	0.365533535	0.135560246	8.291859587	-1.222202203	-1.047561971	-0.387338453	0.188850227	0.842914627	0.941817714	0.871096747	-0.704924973	-0.206847016	-0.761265508	-0.794380366	-2.112624272	0.837960408	-0.333141433	-0.317167182	-0.650611649
14	#55-S1	Dolrenry et al.2015	Amboseli-Tsavo Ecosystem	Mbirikani,Eselenkei,and Olgulului group ranches	3684	community ranch	no	-2.633989594	37.26203242	year-round	29	8/1/2009	12/31/2011	10/16/2010	continuous	Kenya	Africa	gps, observation	settlement	NA	22	building density	location (mosiac)	infrastructure	continuous	spatial	occupancy	24h	both	fig_3.3	-2.753787628	0.169548889	34.24403044	-0.24553104	1.840323393	1.074600979	0.860823959	0.978639928	-0.626392947	-1.317489509	3.100287914	0.340461906	-1.172400891	2.964129241	0.323350068	-1.869065676	2.755095197	0.112785518	-1.72746589
15	#61-S1	Schuette et al. 2013	Southern Rift Valley	Olkiramatian and Shompole Maasai Group Ranches	1000	community ranch	no	-1.918786204	36.12929131	year-round	28	4/1/2008	7/31/2010	5/31/2009	continuous	Kenya	Africa	camera	grid_cell	4157 trap-nights	NA	land use type	location (discrete)	activity	continuous	spatial	occupancy	24h	both	fig_4b	-3.257333655	0.097235728	17.84124116	0.876673439	1.137801767	1.111957051	0.630648312	1.477397869	1.209095679	-1.05087806	3.495948792	0.061715517	-1.053059434	3.526116946	0.38629063	-1.120928321	3.622043439	0.481588055	-1.16488032
16	#19-S1	Oriol-Cotterill et al. 2015	Laikipia County	NA	2800	commercial ranch, pastoral land	no	0.568742	36.670662	year-round	50	1/1/2009	12/31/2012	1/1/2011	continuous	Kenya	Africa	gps	time of day	1950 collar-days	5	distance to boma	temporal	infrastructure	discrete	spatial	detections	24h	female	fig_3	-0.137529824	0.000522837	29.85410661	0.454276525	-0.58304629	0.910423566	2.481743426	0.147215028	0.122222558	-0.609014434	0.764779215	-0.264558837	-0.088017698	0.581845827	0.428119684	-0.852378163	0.456502495	0.255710489	-0.309627697
19	#58-S1	Maddox 2003	Serengeti-Mara ecosystem	NA	3200	national park, conservation area, game controlled area	no	-2.610211706	35.21875417	year-round	22	7/1/1999	4/30/2001	5/30/2000	continuous	Tanzania	Africa	observation	call-in station	221 call-ins	NA	land use type	location (discrete)	infrastructure/activity	discrete	spatial	density	24h	both	fig_26	0.397012329	0.021219659	31.91538243	-0.01990261	0.391456443	0.722574684	0.921819202	0.868889888	1.12770989	-0.988224051	0.425228188	1.415597145	-0.375561	0.251697606	2.369563179	-1.108565013	0.501499703	1.439954372	-0.343318601
20	#26-S1	Valeix et al. 2012	Makgadikgadi Pans National Park	NA	5200	national park, communal lands	no	-20.5	23	year-round	36	1/1/2001	12/31/2003	7/2/2002	continuous	Botswana	Africa	gps	individuals	NA	9	distance to boma	location (mosaic)	infrastructure	discrete	spatial	jacob's index	24h	both	fig_3	0.995812085	0.068749901	40.68428945	-1.125697538	-1.240114646	0.466610969	-0.361347681	-0.713009963	-0.587776781	-0.958016396	0.114623324	1.140927676	-1.107131376	0.064859641	0.839578563	-0.789274729	0.04005609	1.227771832	-0.912176083
23	#27-S1	Loveridge et al. 2017	Hwange National Park	NA	14650	national park	no	-19	26.5	year-round	117	7/16/2002	3/3/2012	5/10/2007	continuous	Zimbabwe	Africa	gps	individuals	NA	84	distance to residential	location (mosaic)	infrastructure	continuous	spatial	space use	24h	both	raw_data	-0.078188787	0.032282716	68.28791864	-0.211019268	-0.442470671	-0.840016627	-1.435958262	-0.998095475	-0.856615881	0.184170624	-0.089125259	0.362674153	0.568933392	-0.11165202	0.513970857	0.450333538	-0.568196096	0.029474465	0.836984234
24	#82-S1	Searle et al. 2021	Ruaha-Rungwa Landscape	NA	45000	national park, game reserve, wildlife management area, game controlled area, open area	no	-7.4	34.8	dry	3	6/19/2018	11/28/2019	9/8/2018	continuous	Tanzania	Africa	camera	camera	9685 trap-nights	NA	land use type	location (discrete)	infrastructure/activity	discrete	spatial	detections	24h	both	raw_data	-0.382494986	0.082484128	119.6826841	0.684551862	-0.508673518	-0.031739341	-1.028997679	-0.248159548	-0.856615881	0.342675341	0.814409645	0.94318959	-0.639144343	1.142459938	-0.999963769	0.058922143	0.574211831	1.701089423	-1.077378423
25	#86-S1	Everatt et al. 2019	Greater Limpopo Transfrontier Conservation Area	NA	73000	national park, game reserve, pastoral	part	-22.9349	32.30817	year-round	36	1/1/2014	12/31/2016	7/2/2015	continuous	Mozambique	Africa	spoor	grid cell	3759 1km transects	NA	distance to residential	location (mosaic)	infrastructure	continuous	spatial	occupancy	24h	both	raw_data	-1.513091512	0.049952428	152.4356313	-0.416824177	0.706702369	0.651317723	0.525041654	-0.882945676	-0.755282853	0.205165587	0.493082013	-0.572730581	0.276553211	0.54483362	0.097218081	0.487393611	0.916153112	-0.613225056	0.537900913
26	#14-S1	Van der Weyde et al. 2018	Okwa Wildlife Management Area	NA	15290	wildlife management area	part	-22.333865	22.306461	dry	3	10/1/2016	12/15/2016	11/7/2016	continuous	Botswana	Africa	camera	camera	3121 trap-nights	NA	distance to residential	location (mosaic)	infrastructure	continuous	spatial	detections	24h	both	raw_data	0.562322388	0.043313575	69.76358764	-1.713644481	-1.533827837	0.621121875	-0.730152517	-0.953552244	-0.792070085	-1.465238986	-0.198312662	0.278002681	-2.09884249	-0.432141254	-1.855269963	-1.403318032	-0.418809541	0.189910399	-1.990888727
27	#84-S1	Droge et al. 2013	Liuwa Plain National Park	NA	1200	national park	no	-14.5	22.5	year-round	59	6/24/2010	12/23/2015	3/24/2013	continuous	Zambia	Africa	gps	grid cells	NA	2	distance to residential	location (mosaic)	infrastructure	continuous	spatial	detections	24h	both	raw_data	-0.196193072	0.009973376	19.54410048	0.138472367	0.421901834	-0.372497878	0.800914262	-1.012950038	-0.856615881	-0.799724211	-0.491974331	-0.476875349	-0.581680729	-0.457055922	0.023606144	-0.799265269	-0.782361332	-0.445804762	-0.578899543
28	#87-S1	Green et al. 2018	Masai Mara National Reserve	NA	1500	national reserve	no	-1.474683	35.066695	year-round	108	1/2/2004	12/29/2013	12/30/2008	continuous	Tanzania	Africa	observation	grid cells	NA	NA	land use type	location (discrete)	activity	discrete	spatial	detections	crepuscular	both	raw_data	0.189231778	0.018015076	21.85096861	1.665097463	1.259281077	-1.571262856	-1.162366221	-0.628728504	-0.856615881	0.498561686	-0.28392862	-0.37794967	0.908858275	-0.35950045	0.004045967	0.555994526	-0.472366338	-0.5450969	0.925960609
29	#40-S1	Schooler et al. 2020	Serengeti National Park	NA	6800	national park	no	-2.671628	34.58259	year-round	18	3/23/2018	9/19/2019	12/20/2018	continuous	Tanzania	Africa	gps	grid cells	NA	18	human footprint	location (mosaic)	infrastructure/activity	continuous	spatial	detections	24h	both	raw_data	0.162652751	0.012088036	24.46267741	-1.318016109	-1.442071711	-0.714231188	-1.455403572	-0.587668271	-0.73760119	0.500053635	-0.29660796	0.564494537	0.962780968	-0.500364936	0.650564708	0.604855222	-0.279056221	0.322951972	1.053973923
30	#08-S1	Suraci et al. 2019	Laikipia District	NA	1040	commercial ranches	no	0.442	36.812	year-round	17	9/23/2014	2/15/2016	6/5/2015	continuous	Kenya	Africa	gps	grid cells	NA	15	distance to residential	location (mosaic)	infrastructure	continuous	spatial	detections	24h	both	raw_data	-0.592692331	0.036628439	18.19456737	0.567906737	0.7692604	1.894354709	1.081605536	0.263389327	0.300789888	-0.960391771	0.188946389	-0.069319005	-0.639953903	0.34967319	0.158263127	-0.711980297	0.660989925	-0.096288892	-0.31364747
31	#63-S1	Droge et al. 2020	Kafue National Park		2702	national park	no	-14.43077	25.9339	year-round	28	5/30/2016	9/20/2018	7/25/2017	continuous	Zambia	Africa	gps	grid cells	NA	4	human footprint	location (mosaic)	infrastructure	continuous	spatial	detections	24h	both	raw_data	0.352520296	0.008324048	29.32700654	-0.076926464	0.14684027	-0.238927953	-0.487355874	-1.037919963	-0.856615881	0.810893119	-0.14997513	0.112618303	1.280590465	-0.190670944	0.407911566	0.658885492	-0.740906092	0.238706679	1.121292012
32	#66-S1	Spong 2002	Selous Game Reserve	NA	1000	game reserve	no	-7.583333	38.25	dry	44	5/1/1994	2/28/1999	9/29/1996	continuous	Tanzania	Africa	observation	grid cells	NA	NA	human footprint	location (mosaic)	infrastructure/activity	continuous	spatial	detections	24h	both	raw_data	0.402853293	0.02464832	17.84124116	-0.937558272	-1.287060462	1.196436141	0.162601896	-0.194310521	-0.074245705	0.579102084	-0.232509818	0.253755533	0.754508485	-0.142577057	0.601373544	0.504233931	-0.092513318	0.548345512	0.650875546
33	#72-S1	Hayward & Hayward 2006	Addo Elephant National Park	NA	420	national park	yes	-33.47	25.75	year-round	26	1/11/2003	11/27/2005	6/19/2004	continuous	South Africa	Africa	gps	grid cells	NA	6	human footprint	location (mosaic)	infrastructure/activity	continuous	spatial	detections	24h	both	raw_data	-0.131292524	0.019549415	11.56244577	1.424894996	1.021571129	1.238464971	0.561287236	-0.450027369	-0.294479372	1.308894738	-0.416890622	-2.183539204	1.773628087	-0.415213635	-1.189309051	1.229055386	-0.291605538	-2.103882431	1.625528347
34	#91-S1	Beukes et al. 2017	Kgalagadi Transfrontier Park	NA	15396.45	national park	part	-25.375	20.375	year-round	21	10/10/2013	6/24/2015	8/17/2014	continuous	South Africa	Africa	gps	grid cells	2028 collar-days	7	human footprint	location (mosaic)	infrastructure/activity	continuous	spatial	detections	24h	female	raw_data	0.072386428	0.020846979	70.00601579	-1.695043798	-0.875719694	-1.430379173	-1.513323476	-1.031742429	-0.856615881	-2.480774251	-0.24539825	-1.116505434	-2.321072873	-0.417713097	-0.575981978	-2.299933949	-0.864997238	-0.969952967	-2.228730614
110	#02-T1	Mills & Harris 2020	W-Arly-Pendjari	NA	13100	national park, hunting concessions	no	11.5	1.5	dry	9	1/1/2016	6/30/2018	3/31/2017	seasonal	Burkina Faso	Africa	camera	grid_cell	21430 trap-nights	NA	occupancy	location (mosaic)	activity	continuous	temporal	prop noct detections	24h	both	raw_data	-0.273033816	0.03197999	64.57444935	0.389961692	1.041661981	-0.449592735	-0.032153102	-0.325525467	0.28922189	-0.36344673	1.09914395	2.365989318	-0.219035411	1.209320722	1.540225705	-0.236241186	0.147216405	2.011582166	0.00977344
21	#12-T1	Miller et al. 2018	KwaZulu-Natal and Limpopo provinces	Hluhluwe-iMfolozi Park	900	game reserve	yes	-28.2202134	31.95169688	year-round	4.5	2/16/2013	6/14/2015	4/16/2014	seasonal	South Africa	Africa	camera	camera	5368 trap-nights	NA	human trap success	location (mosaic)	activity	continuous	temporal	detections	24h	both	raw_data	0.017486318	0.002722405	16.92568751	0.18623824	-0.99295001	0.756383504	0.940439534	-0.242272738	-0.256410125	0.937829809	-0.277822438	-0.77683221	1.134046606	0.103500203	-0.095254075	1.057055437	-0.532549568	-0.670024351	1.184784221
35	#12-T2	Miller et al. 2018	KwaZulu-Natal and Limpopo provinces	KwaZulu Private Game Reserve	377	game reserve	yes	-27.57335113	31.65834267	wet	1.5	11/2/2015	12/18/2015	11/25/2015	continuous	South Africa	Africa	camera	camera	2852 trap-nights	NA	human trap success	location (mosaic)	activity	continuous	temporal	detections	24h	both	raw_data	-0.031450679	0.019776031	10.95458019	0.0164206	0.112269089	0.673534055	1.028475888	1.033828931	1.603397255	0.965776309	-0.967254128	-0.4622999	1.171161274	-0.430711326	NA	0.952361077	-1.268853356	-0.487949371	1.019426421
41	#12-T3	Miller et al. 2018	KwaZulu-Natal and Limpopo provinces	Makalali Private Game Reserve	323	game reserve	yes	-24.212879	30.63162373	year-round	3	2/3/2014	11/5/2015	12/20/2014	continuous	South Africa	Africa	camera	camera	5070 trap-nights	NA	human trap success	location (mosaic)	activity	continuous	temporal	detections	24h	both	raw_data	0.049864778	0.004404129	10.13972846	0.607038441	0.575846657	-1.184598851	-0.939841916	-0.525974424	-0.299085456	-0.054028081	-0.424945562	0.521038177	0.225419103	-0.817277677	0.273797533	-0.028742723	1.071638634	0.396773632	0.242813764
51	#12-T4	Miller et al. 2018	KwaZulu-Natal and Limpopo provinces	Phinda Private Game Reserve	230	game reserve	yes	-27.80564387	32.34777903	dry	1.5	7/1/2014	8/14/2014	7/23/2014	continuous	South Africa	Africa	camera	camera	1848 trap-nights	NA	human trap success	location (mosaic)	activity	continuous	temporal	detections	24h	both	raw_data	-0.009819736	0.012979727	8.556358678	1.445403322	1.528433365	0.032506764	0.400328574	0.160594841	0.605397361	1.264284371	-0.898136736	-1.308164195	1.007907949	-0.862328038	-1.395406635	1.258793559	-0.298586696	-1.327560541	0.972088724
61	#12-T5	Miller et al. 2018	KwaZulu-Natal and Limpopo provinces	Tembe Elephant Park	299	game reserve	yes	-26.95180916	32.43966765	dry	1.5	7/12/2015	8/25/2015	8/3/2015	continuous	South Africa	Africa	camera	camera	1408 trap-nights	NA	human trap success	location (mosaic)	activity	continuous	temporal	detections	24h	both	raw_data	-0.479318825	0.02696764	9.755749893	-0.758265075	-0.812091461	-0.434485735	-0.444136679	0.087705187	0.243813655	1.424927007	-1.063586907	-1.627731762	0.686685342	-0.926846394	NA	1.457880646	-1.33496224	-1.665583436	0.765295211
71	#12-T6	Miller et al. 2018	KwaZulu-Natal and Limpopo provinces	Timbavati Private Game Reserve	541	game reserve	yes	-24.40335587	31.31371735	wet	3	10/31/2013	12/10/2014	5/21/2014	seasonal	South Africa	Africa	camera	camera	4080 trap-nights	NA	human trap success	location (mosaic)	activity	continuous	temporal	detections	24h	both	raw_data	-0.136616905	0.011135457	13.12271498	0.76745966	0.541778188	0.625758249	0.280085316	-0.509071231	-0.193344591	-0.239638968	-0.096360862	0.507182392	-0.012935188	0.075442231	-0.05955216	-0.263507236	0.645362283	0.378257273	-0.05933536
81	#12-T7	Miller et al. 2018	KwaZulu-Natal and Limpopo provinces	uMkhuze Game Reserve	353	game reserve	yes	-27.64533838	32.15106765	dry	4.5	6/12/2013	7/16/2015	6/29/2014	seasonal	South Africa	Africa	camera	camera	5324 trap-nights	NA	human trap success	location (mosaic)	activity	continuous	temporal	detections	24h	both	raw_data	-0.10863253	0.001687539	10.6001599	-1.37271064	-1.417839615	1.081659561	1.13366557	0.164544526	0.190260812	0.919229202	-0.592052182	-0.381181953	1.013110305	-0.048756416	0.009386216	0.884311197	-0.392738625	-0.369263506	0.930566555
91	#12-T8	Miller et al. 2018	KwaZulu-Natal and Limpopo provinces	Venetia-Limpopo Nature Reserve	321	game reserve	yes	-22.35233325	29.30628779	dry	3	4/5/2014	8/14/2015	12/9/2014	seasonal	South Africa	Africa	camera	camera	3560 trap-nights	NA	human trap success	location (mosaic)	activity	continuous	temporal	detections	24h	both	raw_data	-0.095486343	0.005617939	10.10828737	1.558302519	1.647781558	0.714028529	0.576261274	-0.820056462	-0.570988853	-1.156588713	-0.362429122	-0.30665208	-0.938925005	-0.279223073	-0.837890944	-1.13016836	0.201241894	-0.382116339	-0.837860822
101	#12-T9	Miller et al. 2018	KwaZulu-Natal and Limpopo provinces	Welgevonden Private Game Reserve	339	game reserve	yes	-24.31167928	27.83489462	dry	5	4/24/2013	6/10/2015	5/17/2014	seasonal	South Africa	Africa	camera	camera	6670 trap-nights	NA	human trap success	location (mosaic)	activity	continuous	temporal	detections	24h	both	raw_data	0.065963269	0.007322782	10.38783189	-0.420518377	-0.361295569	-1.063509531	-0.295832608	-0.671927301	-0.393293577	-0.212183633	-1.005525473	-0.356958106	0.156788611	-1.109856096	-0.196624763	-0.181767906	-0.869575221	-0.460457177	0.186902952
111	#12-T10	Miller et al. 2018	KwaZulu-Natal and Limpopo provinces	Zululand Rhino Reserve	216	game reserve	yes	-27.76963703	32.11018317	dry	1.5	7/29/2015	9/11/2015	8/20/2015	continuous	South Africa	Africa	camera	camera	1760 trap-nights	NA	human trap success	location (mosaic)	activity	continuous	temporal	detections	24h	both	raw_data	-0.204322343	0.028729529	8.291859587	-1.293460946	-1.134912985	-0.301345645	0.139195699	1.048906585	1.671013332	0.766885624	-0.859324809	-0.056239515	-0.824987089	-1.022346592	-1.797388092	0.76934167	-0.199565845	-0.149713701	-0.726861952
121	#58-T1	Maddox 2003	Serengeti-Mara ecosystem	NA	3200	national park, conservation area, game controlled area	no	-2.610211706	35.21875417	year-round	22	7/1/1999	4/30/2001	5/30/2000	continuous	Tanzania	Africa	observation	call-in station	221 call-ins	NA	land use type	location (discrete)	infrastructure/activity	discrete	temporal	detections	24h	both	fig_41	-1.547578759	0.128725436	31.91538243	-0.165151478	0.380626697	0.965184943	0.987763228	1.081283438	1.961701489	-0.985203566	1.629144335	1.571424723	-0.370861468	1.030047552	2.054660507	-1.161689006	1.444581667	1.587930611	-0.357696211
131	#29-T1	Mogensen et al. 2011	Masai Mara National Reserve and Koyaki Ranch	NA	2323	national reserve, pastoral	no	-1.439385177	35.2080989	year-round	12	9/1/2005	7/31/2006	2/14/2006	continuous	Kenya	Africa	observation	observation session	128 observation sessions	71	land use type	location (discrete)	infrastructure/activity	discrete	temporal	activity type	24h	both	fig_2	-0.307071865	0.037651013	27.19253327	1.293952767	0.771182877	-1.371922669	-0.928257975	2.788805855	-1.141280108	0.204202445	0.422381273	-0.290425549	0.40512879	0.168386454	1.051890458	0.054463008	0.464977992	-0.18788352	0.174215437
141	#82-T1	Searle et al. 2021	Ruaha-Rungwa Landscape	NA	45000	national park, game reserve, wildlife management area, game controlled area, open area	no	-7.4	34.8	dry	3	6/19/2018	11/28/2018	9/8/2018	continuous	Tanzania	Africa	camera	camera	9685 trap-nights	NA	land use type	location (discrete)	infrastructure/activity	discrete	temporal	detections	24h	both	raw_data	-0.1930873	0.000356168	119.6826841	0.49595051	-0.56736859	0.104431291	-1.270722351	-0.311062357	-1.141280108	0.268939582	2.486077786	1.097497237	-0.681202537	2.777714023	-0.841153579	-0.00349529	1.587816238	1.846171047	-1.239557157
151	#84-T1	Droge et al. 2013	Liuwa Plain National Park	NA	1200	national park	no	-14.5	22.5	year-round	59	6/24/2010	12/23/2015	3/24/2013	continuous	Zambia	Africa	gps	grid cells	NA	2	distance to residential	location (mosaic)	infrastructure	continuous	temporal	density	24h	both	raw_data	0.085638478	0.000819111	19.54410048	-0.016522976	0.412691053	-0.284410949	0.847790037	-1.264335137	-1.141280108	-0.807574976	-0.390431635	-0.327136641	-0.613545305	-0.360519528	0.038515353	-0.854851352	-1.084477633	-0.276925368	-0.640710791
161	#40-T1	Belant et al. 2019	Serengeti National Park	NA	1880	national park	no	-2.671628	34.58259	year-round	18	3/23/2018	9/19/2019	12/20/2018	continuous	Tanzania	Africa	gps	grid cells	NA	18	human footprint	location (mosaic)	infrastructure/activity	continuous	temporal	detections	24h	both	raw_data	-0.01919127	0.000350078	24.46267741	-1.383378416	-1.550401182	-0.674365509	-1.76437789	-0.734242861	-0.955171354	0.417241482	0.039742968	0.717583764	1.204892414	-0.445491365	0.577331474	0.53809205	-0.093024169	0.483309896	1.320937696
17	#08-T1	Suraci et al. 2019	Laikipia District	NA	1040	commercial ranches	no	0.442	36.812	year-round	17	9/23/2014	2/15/2016	6/5/2015	continuous	Kenya	Africa	gps	grid cells	NA	15	distance to residential	location (mosaic)	infrastructure	continuous	temporal	detections	24h	both	raw_data	-0.020502617	7.78E-05	18.19456737	0.386483786	0.778520765	2.302312321	1.172749905	0.326557521	0.668608597	-0.958976442	1.108878599	0.081730981	-0.682155707	1.222274634	0.154241268	-0.768261186	1.758759152	0.068716209	-0.322050871
18	#91-T1	Beukes et al. 2017	Kgalagadi Transfrontier Park	NA	15396.45	national park	part	-25.375	20.375	year-round	21	10/10/2013	6/24/2015	8/17/2014	continuous	South Africa	Africa	gps	grid cells	2028 collar-days	7	human footprint	location (mosaic)	infrastructure/activity	continuous	temporal	detections	24h	female	raw_data	0.027912764	0.000183391	70.00601579	-1.73720363	-0.95393282	-1.491567593	-1.831432502	-1.287758906	-1.141280108	-2.391674723	0.152500943	-0.968824681	-2.661492684	-0.283329313	-0.476778264	-2.343574399	-1.24726091	-0.795263524	-2.622731256
[truncated: 2 more columns]
